# Supplementary material for: Quantitative Trait Loci and Candidate Genes Associated with Cold-Acclimation and Microdochium nivale Tolerance/Susceptibility in Winter Triticale (x Triticosecale)
Source: Plants (Basel). 2021 Dec 6;10(12):2678. doi: 10.3390/plants10122678 (PMC8704164; doi:10.3390/plants10122678)
Supplement: Supplementary file 1 [file plants-10-02678-s001.zip]

Archive with 1 entries (1 files):
- plants-1442326-supplementary.pdf
